# Supplementary material for: Aggregation of Genome-Wide Association Data from FinnGen and UK Biobank Replicates Multiple Risk Loci for Pregnancy Complications
Source: Genes (Basel). 2022 Nov 30;13(12):2255. doi: 10.3390/genes13122255 (PMC9777867; doi:10.3390/genes13122255)
Supplement: Supplementary file 1 [file genes-13-02255-s001.zip]

Archive with 2 entries (2 files):
- Supplementary_File_S1.zip
- Supplementary_Tables.xlsx
