# Supplementary material for: Aggregation of Genome-Wide Association Data from FinnGen and UK Biobank Replicates Multiple Risk Loci for Pregnancy Complications
Source: Genes (Basel). 2022 Nov 30;13(12):2255. doi: 10.3390/genes13122255 (PMC9777867; doi:10.3390/genes13122255)
Supplement: Supplementary file 1 [file genes-13-02255-s001.zip › Supplementary_Tables.xlsx]

## Sheet: Table S1
Table S1. Phenotype codes, description, and sample size statistics for the 24 traits included in the analysis.
UKB Code	UKB Controls	UKB Cases	Name	Finngen code	FG Controls	FG Cases
I9_HYPTENSPREG	193431	743	Hypertension complicating pregnancy, childbirth, and the puerperium	I9_HYPTENSPREG	137707	9354
20002_1221	193996	157	Non-cancer illness code, self-reported: gestational diabetes	GEST_DIABETES	139823	7238
20445	33173	4834	Depression possibly related to childbirth	O15_POSTPART_DEPR	69241	9392
O00	193930	244	Diagnoses - main ICD10: O00 Ectopic pregnancy	O15_PREG_ECTOP	105738	3777
O03	193024	1150	Diagnoses - main ICD10: O03 Spontaneous abortion	O15_ABORT_SPONTAN	105738	11149
O13	193912	262	Diagnoses - main ICD10: O13 Gestational [pregnancy-induced] hypertension without significant proteinuria	O15_GESTAT_HYPERT	136325	5240
O20	193436	738	Diagnoses - main ICD10: O20 Haemorrhage in early pregnancy	O15_HAEMORRH_EARLY_PREG	130424	3896
O21	194009	165	Diagnoses - main ICD10: O21 Excessive vomiting in pregnancy	O15_EXCESS_VOMIT_PREG	130424	1429
O23	194065	109	Diagnoses - main ICD10: O23 Infections of genito-urinary tract in pregnancy	O15_PREG_GU_INFECT	130424	1815
O42	193517	657	Diagnoses - main ICD10: O42 Premature rupture of membranes	O15_MEMBR_PREMAT_RUPT	123117	3923
O44	194042	132	Diagnoses - main ICD10: O44 Placenta praevia	O15_PLAC_PRAEVIA	123117	725
O46	193721	453	Diagnoses - main ICD10: O46 Antepartum haemorrhage, not elsewhere classified	O15_ANTEPART_HAEM_NAS	123117	1426
O47	193313	861	Diagnoses - main ICD10: O47 False labour	O15_FALSE_LAB	123117	8138
O48	193715	459	Diagnoses - main ICD10: O48 Prolonged pregnancy	O15_PREG_PROLONGED	123117	2393
O60	193997	177	Diagnoses - main ICD10: O60 Preterm delivery	O15_PRETERM	116219	6736
O62	193994	180	Diagnoses - main ICD10: O62 Abnormalities of forces of labour	O15_LABOUR_ABNORM_FORCES	116219	2092
O63	193114	1060	Diagnoses - main ICD10: O63 Long labour	O15_LABOUR_LONG	116219	4726
O64	193940	234	Diagnoses - main ICD10: O64 Obstructed labour due to malposition and malpresentation of foetus	O15_LABOUR_MALPOS	116219	4496
O68	192292	1882	Diagnoses - main ICD10: O68 Labour and delivery complicated by foetal stress [distress]	O15_LABOUR_FETAL_STRESS	116219	4586
O69	194006	168	Diagnoses - main ICD10: O69 Labour and delivery complicated by umbilical cord complications	O15_LABOUR_UMBILICAL	116219	867
O70	191097	3077	Diagnoses - main ICD10: O70 Perineal laceration during delivery	O15_DELIV_PERIN_LACER	116219	2592
O72	193867	307	Diagnoses - main ICD10: O72 Postpartum haemorrhage	O15_POSTPART_HEAMORRH	116219	4714
PRE_OR_ECLAMPSIA	193980	194	Pre-eclampsia or eclampsia	O15_PRE_OR_ECLAMPSIA	136325	4743
Z35	194048	126	Diagnoses - main ICD10: Z35 Supervision of high-risk pregnancy	Z21_SUPERV_HIGH_R_PREGNAC	105999	10163

## Sheet: Table S2
Table S2. Fine mapping results for genome-wide significant loci in FinnGen. Top 3 variants (or all variants with PIP > 0.2) are shown.
trait	lead_variant	lead_variant_chr	lead_variant_pos	chr	pos	rs	ref	alt	maf	beta	se	z	pip	pval	dist_to_lead	variant_gene	variant_effect	closest_gene
I9_HYPTENSPREG	1:11865804	1	11865804	1	11865804	rs13306561	A	G	0.145	-0.14525	0.0227814	-6.37582	0.0731725	1.82e-10	0	MTHFR	5 prime utr variant	MTHFR
I9_HYPTENSPREG	1:11865804	1	11865804	1	11862778	rs17367504	A	G	0.144	-0.14517	0.0228423	-6.35531	0.0643987	2.08e-10	3026	MTHFR	Intergenic variant	MTHFR
I9_HYPTENSPREG	1:11865804	1	11865804	1	12833428	rs11121976	C	T	0.162	-0.08847	0.0216938	-4.07812	0.0469783	4.54e-05	967624			PRAMEF12
I9_HYPTENSPREG	4:81188513	4	81188513	4	81188513		C	A	0.257	0.12433	0.0184506	6.73853	0.309145	1.6e-11	0			FGF5
I9_HYPTENSPREG	4:81188513	4	81188513	4	81181072	rs10857147	A	T	0.313	0.11651	0.0173279	6.72384	0.271512	1.77e-11	7441	FGF5,PRDM8	Intergenic variant	FGF5
I9_HYPTENSPREG	4:81188513	4	81188513	4	81184341	rs16998073	A	T	0.312	0.11628	0.0173223	6.71273	0.243533	1.91e-11	4172	FGF5,PRDM8	Upstream gene variant	FGF5
I9_HYPTENSPREG	10:95892788	10	95892788	10	95892788	rs10882398	T	A	0.406	0.09615	0.0162768	5.90718	0.383019	3.48e-09	0	PLCE1	Intron variant	PLCE1
I9_HYPTENSPREG	10:95892788	10	95892788	10	95900004	rs7070115	A	G	0.427	0.09171	0.0161787	5.66856	0.0924386	1.44e-08	7216	PLCE1	Intron variant	PLCE1
I9_HYPTENSPREG	10:95892788	10	95892788	10	95892659	rs10882397	C	A	0.401	0.09175	0.0163361	5.6164	0.0676713	1.95e-08	129	PLCE1	Intron variant	PLCE1
I9_HYPTENSPREG	19:11526765	19	11526765	19	11526765	rs167479	T	G	0.426	0.11156	0.0161636	6.90193	0.999998	5.13e-12	0	RGL3	Missense variant	RGL3
I9_HYPTENSPREG	19:11526765	19	11526765	19	11643331		AAGATAGAT	AAGATAGATAGATAGAT	0.26	0.06668	0.0189709	3.51486	0.696454	0.00044	116566			ECSIT
I9_HYPTENSPREG	19:11526765	19	11526765	19	10411053		T	C	0.0375	0.18835	0.0414918	4.53945	0.0380107	5.64e-06	1115712			ICAM5
I9_HYPTENSPREG	20:59160402	20	59160402	20	58627887		C	A	0.00493	0.56329	0.121591	4.63266	0.220654	3.61e-06	532515			C20orf197
I9_HYPTENSPREG	20:59160402	20	59160402	20	57712334	rs796318265	C	CT	0.142	0.14383	0.023743	6.05779	0.0212522	1.38e-09	1448068	ZNF831.	Intron variant	MRPS16P2
I9_HYPTENSPREG	20:59160402	20	59160402	20	57735457	rs259983	A	C	0.181	0.12488	0.0207031	6.03195	0.0185103	1.62e-09	1424945	ZNF831	5 prime utr variant	ZNF831
O15_GESTAT_HYPERT	20:47408414	20	47408414	20	47408414	rs2208589	A	G	0.112	0.19762	0.0340267	5.80779	0.990853	6.33e-09	0	PREX1	Intron variant	PREX1
O15_GESTAT_HYPERT	20:47408414	20	47408414	20	47993002	rs7269408	C	T	0.112	-0.13806	0.0335976	-4.10922	0.0100346	3.97e-05	584588			KCNB1
O15_GESTAT_HYPERT	20:47408414	20	47408414	20	47490583		T	C	0.024	0.27298	0.0665426	4.10233	0.00928975	4.09e-05	82169			PREX1
O15_EXCESS_VOMIT_PREG	19:18493064	19	18493064	19	18362898		TGGGGGCACCCTGA	T	0.256	-0.25965	0.044651	-5.8151	0.150822	6.06e-09	130166			PDE4C
O15_EXCESS_VOMIT_PREG	19:18493064	19	18493064	19	18495908	rs75347775	G	A	0.256	-0.25948	0.0446324	-5.81371	0.149446	6.11e-09	2844	GDF15	Intron variant	GDF15
O15_EXCESS_VOMIT_PREG	19:18493064	19	18493064	19	18492574	rs139242800	C	T	0.258	-0.25842	0.0445837	-5.79629	0.133725	6.78e-09	490	GDF15	Intron variant	GDF15
GEST_DIABETES	2:27741237	2	27741237	2	27741237	rs780094	T	C	0.356	0.11213	0.0188432	5.95069	0.320261	2.67e-09	0	GCKR	Intron variant	GCKR
GEST_DIABETES	2:27741237	2	27741237	2	27730940	rs1260326	T	C	0.35	0.11192	0.0189247	5.91396	0.26116	3.34e-09	10297	GCKR	Missense variant	GCKR
GEST_DIABETES	2:27741237	2	27741237	2	27742603	rs780093	T	C	0.352	0.11006	0.0188838	5.82828	0.155825	5.6e-09	1366	GCKR	Intron variant	GCKR
GEST_DIABETES	10:114782581	10	114782581	10	114782581		G	GCT	0.195	0.20141	0.0229494	8.77626	0.327507	1.69e-18	0			TCF7L2
GEST_DIABETES	10:114782581	10	114782581	10	114774433	rs36090025	A	C	0.195	0.2011	0.0229501	8.76249	0.288574	1.91e-18	8148	TCF7L2	Intron variant	TCF7L2
GEST_DIABETES	10:114782581	10	114782581	10	114785424	rs7074440	G	A	0.193	0.201	0.0230337	8.72634	0.20408	2.63e-18	2843	TCF7L2	Intron variant	TCF7L2
GEST_DIABETES	11:92708710	11	92708710	11	92708710	rs10830963	C	G	0.358	0.36793	0.0189664	19.399	1	7.86e-84	0	MTNR1B	Intron variant	MTNR1B
GEST_DIABETES	11:92708710	11	92708710	11	92590245		T	C	0.000361	2.29446	0.586386	3.91288	0.00574832	9.12e-05	118465			FAT3
GEST_DIABETES	11:92708710	11	92708710	11	91223098		A	G	0.143	0.07458	0.0259688	2.87191	0.00359955	0.00408	1485612			RP11-201M22.1

## Sheet: Table S3
Table S3. Fine mapping results for genome-wide significant loci in FG+UKB meta-analysis. Top 3 variants (or all variants with PIP > 0.2) are shown.
trait	lead_variant	lead_variant_chr	lead_variant_pos	rsid	chr	pos	ref	alt	maf	beta	se	z	pip	pval	dist_to_lead	variant_gene	variant_effect	closest_gene
O15_PRETERM	5:157907974	5	157907974	rs2963452	5	157931833	T	C	0.3193	9.35765e-06	7.25399e-06	1.29	1	0.1972	23859			RP11-32D16.1
O15_PRETERM	5:157907974	5	157907974	rs2964491	5	157924224	A	C	0.1928	-5.52586e-05	1.01299e-05	-5.455	1	4.894e-08	16250			RP11-32D16.1
O15_PRETERM	5:157907974	5	157907974	rs1173470	5	157661871	T	C	0.4106	-1.30165e-05	6.51478e-06	-1.998	1	0.0457	246103	LINC02227	Regulatory region variant	CTC-436K13.6
O15_PRETERM	5:157907974	5	157907974	rs1145612	5	157698115	C	A	0.4116	1.41071e-05	6.50998e-06	2.167	1	0.03026	209859			CTC-436K13.2
O15_PRETERM	5:157907974	5	157907974	rs6862472	5	157916714	C	G	0.1924	5.38853e-05	1.0146e-05	5.311	1	1.09e-07	8740			RP11-32D16.1
I9_HYPTENSPREG	19:11526765	19	11526765	rs72995972	19	13330329	A	T	0.2051	2.609e-05	8.98727e-06	2.903	1	0.003694	1803564			CACNA1A
I9_HYPTENSPREG	19:11526765	19	11526765	rs12983907	19	13367703	A	G	0.2842	1.35699e-05	7.20271e-06	1.884	1	0.05959	1840938			CACNA1A
I9_HYPTENSPREG	19:11526765	19	11526765	rs10423179	19	13308927	A	T	0.2004	-2.15983e-05	9.14406e-06	-2.362	1	0.01818	1782162			CACNA1A
I9_HYPTENSPREG	19:11526765	19	11526765	rs892017	19	13324862	C	T	0.2489	1.72899e-05	7.83768e-06	2.206	1	0.02737	1798097			CACNA1A
I9_HYPTENSPREG	19:11526765	19	11526765	rs10413336	19	13336982	G	A	0.1996	-2.6157e-05	9.17146e-06	-2.852	1	0.004339	1810217			CACNA1A
I9_HYPTENSPREG	4:81188513	4	81188513	rs12509595	4	81182554	T	C	0.3015	3.95436e-05	6.95699e-06	5.684	1	1.316e-08	5959	FGF5,PRDM8	Intergenic variant	FGF5
I9_HYPTENSPREG	4:81188513	4	81188513	rs72656599	4	81159649	A	G	0.3573	-2.92733e-05	6.38041e-06	-4.588	1	4.47e-06	28864			FGF5
I9_HYPTENSPREG	4:81188513	4	81188513	rs1458038	4	81164723	T	C	0.3152	-3.36476e-05	6.7879e-06	-4.957	1	7.15e-07	23790	FGF5,PRDM8	Intergenic variant	FGF5
I9_HYPTENSPREG	4:81188513	4	81188513	rs35954793	4	81188513	C	A	0.2374	-4.7294e-05	8.09274e-06	-5.844	1	5.096e-09	0			FGF5
I9_HYPTENSPREG	4:81188513	4	81188513	rs36034102	4	81202048	T	G	0.2889	-3.63442e-05	7.1319e-06	-5.096	1	3.461e-07	13535	FGF5	Intron variant	FGF5
I9_HYPTENSPREG	10:95892788	10	95892788	rs10882399	10	95903188	T	C	0.412	-2.92844e-05	6.048e-06	-4.842	1	1.289e-06	10400	PLCE1	Intron variant	PLCE1
I9_HYPTENSPREG	10:95892788	10	95892788	rs10882398	10	95892788	A	T	0.4216	-3.47154e-05	6.00821e-06	-5.778	1	7.553e-09	0	PLCE1	Intron variant	PLCE1
I9_HYPTENSPREG	10:95892788	10	95892788	rs932764	10	95895940	A	G	0.4235	3.42176e-05	6.00098e-06	5.702	1	1.184e-08	3152	PLCE1	Intron variant	PLCE1
I9_HYPTENSPREG	10:95892788	10	95892788	rs9663362	10	95895177	G	C	0.433	-3.24226e-05	5.96771e-06	-5.433	1	5.526e-08	2389	PLCE1	Intron variant	PLCE1
I9_HYPTENSPREG	10:95892788	10	95892788	rs1223634	10	95903455	C	T	0.3576	2.56528e-05	6.37812e-06	4.022	0.890167	5.779e-05	10667			PLCE1
GEST_DIABETES	11:92708710	11	92708710	rs10830963	11	92708710	C	G	0.3103	9.18453e-05	6.8434e-06	13.421	1	4.535e-41	0	MTNR1B	Intron variant	MTNR1B
GEST_DIABETES	11:92708710	11	92708710	rs10741452	11	92689350	A	G	0.3582	5.60601e-05	6.37264e-06	8.797	1	1.409e-18	19360			RP11-676F20.1
GEST_DIABETES	11:92708710	11	92708710	rs7948640	11	92692557	T	C	0.3893	-6.15189e-05	6.16175e-06	-9.984	1	1.783e-23	16153			RP11-676F20.1
GEST_DIABETES	11:92708710	11	92708710	rs2121650	11	92679138	G	A	0.384	-5.7319e-05	6.1933e-06	-9.255	1	2.141e-20	29572			RP11-676F20.3
GEST_DIABETES	11:92708710	11	92708710	rs10830959	11	92685116	A	G	0.3091	6.73213e-05	6.85972e-06	9.814	1	9.788e-23	23594	SNRPGP16,MTNR1B	Intergenic variant	RP11-676F20.1
GEST_DIABETES	10:114774433	10	114774433	rs12244851	10	114773926	T	C	0.2851	-5.07794e-05	7.18848e-06	-7.064	1	1.62e-12	507			TCF7L2
GEST_DIABETES	10:114774433	10	114774433	rs4506565	10	114756041	A	T	0.2766	4.99241e-05	7.3224e-06	6.818	1	9.208e-12	18392	TCF7L2	Intron variant	TCF7L2
GEST_DIABETES	10:114774433	10	114774433	rs7903146	10	114758349	T	C	0.2512	-5.82546e-05	7.78909e-06	-7.479	1	7.491e-14	16084	TCF7L2	Intron variant	TCF7L2
GEST_DIABETES	10:114774433	10	114774433	rs36090025	10	114774433	A	C	0.2542	6.08347e-05	7.72799e-06	7.872	0.999472	3.487e-15	0	TCF7L2	Intron variant	TCF7L2
GEST_DIABETES	10:114774433	10	114774433	rs12260037	10	114791490	C	T	0.2377	-5.74336e-05	8.08582e-06	-7.103	0.96453	1.217e-12	17057			TCF7L2

## Sheet: Table S4
Table S4. Results of gene expression enrichment analysis in MAGMA for HP and GH loci (based on FinnGen data).
TRAIT	TISSUE	TYPE	NGENES	BETA	BETA_STD	SE	P	FULL_NAME
O15_GESTAT_HYPERT	Uterus	COVAR	17981	0.037673	0.076846	0.010596	0.00018923	Uterus
O15_GESTAT_HYPERT	Artery_Tibial	COVAR	17981	0.034788	0.071673	0.0098149	0.00019726	Artery_Tibial
I9_HYPTENSPREG	Cervix_Endocervix	COVAR	17981	0.036754	0.072894	0.011431	0.0006527	Cervix_Endocervix
O15_GESTAT_HYPERT	Artery_Coronary	COVAR	17981	0.036206	0.07216	0.011649	0.00094291	Artery_Coronary
I9_HYPTENSPREG	Uterus	COVAR	17981	0.031551	0.064357	0.010761	0.0016858	Uterus
O15_GESTAT_HYPERT	Fallopian_Tube	COVAR	17981	0.031594	0.06142	0.011527	0.0030672	Fallopian_Tube
I9_HYPTENSPREG	Artery_Coronary	COVAR	17981	0.030355	0.060499	0.011829	0.0051459	Artery_Coronary
I9_HYPTENSPREG	Fallopian_Tube	COVAR	17981	0.029554	0.057454	0.011705	0.0057905	Fallopian_Tube
I9_HYPTENSPREG	Artery_Tibial	COVAR	17981	0.024003	0.049453	0.0099678	0.0080247	Artery_Tibial
I9_HYPTENSPREG	Lung	COVAR	17981	0.021419	0.041547	0.0090698	0.0091053	Lung
O15_GESTAT_HYPERT	Adipose_Visceral_Omentum	COVAR	17981	0.025281	0.049196	0.010898	0.010183	Adipose_Visceral_Omentum
I9_HYPTENSPREG	Artery_Aorta	COVAR	17981	0.023213	0.047408	0.010167	0.01122	Artery_Aorta
O15_GESTAT_HYPERT	Esophagus_Gastroesophageal_J...	COVAR	17981	0.028142	0.055472	0.012528	0.012351	Esophagus_Gastroesophageal_Junction
O15_GESTAT_HYPERT	Artery_Aorta	COVAR	17981	0.022034	0.045001	0.010013	0.013894	Artery_Aorta
O15_GESTAT_HYPERT	Adipose_Subcutaneous	COVAR	17981	0.022598	0.045172	0.010489	0.015608	Adipose_Subcutaneous
I9_HYPTENSPREG	Kidney_Cortex	COVAR	17981	0.018913	0.033303	0.0089683	0.017485	Kidney_Cortex
I9_HYPTENSPREG	Ovary	COVAR	17981	0.020017	0.040617	0.0095406	0.017957	Ovary
I9_HYPTENSPREG	Kidney_Medulla	COVAR	17981	0.0193	0.035773	0.0092352	0.018324	Kidney_Medulla
I9_HYPTENSPREG	Cervix_Ectocervix	COVAR	17981	0.024896	0.048884	0.012012	0.019115	Cervix_Ectocervix
I9_HYPTENSPREG	Adipose_Visceral_Omentum	COVAR	17981	0.022904	0.04457	0.011066	0.019248	Adipose_Visceral_Omentum
O15_GESTAT_HYPERT	Ovary	COVAR	17981	0.018513	0.037565	0.0093961	0.024412	Ovary
O15_GESTAT_HYPERT	Cervix_Endocervix	COVAR	17981	0.021996	0.043624	0.01126	0.02539	Cervix_Endocervix
I9_HYPTENSPREG	Breast_Mammary_Tissue	COVAR	17981	0.024332	0.046888	0.012562	0.02638	Breast_Mammary_Tissue
O15_GESTAT_HYPERT	Esophagus_Muscularis	COVAR	17981	0.02349	0.046397	0.012127	0.026385	Esophagus_Muscularis
I9_HYPTENSPREG	Prostate	COVAR	17981	0.023074	0.043868	0.011965	0.026908	Prostate
I9_HYPTENSPREG	Nerve_Tibial	COVAR	17981	0.019223	0.038763	0.010015	0.027475	Nerve_Tibial
I9_HYPTENSPREG	Adipose_Subcutaneous	COVAR	17981	0.018221	0.036423	0.010651	0.043569	Adipose_Subcutaneous
O15_GESTAT_HYPERT	Colon_Sigmoid	COVAR	17981	0.019869	0.038948	0.012296	0.053064	Colon_Sigmoid
O15_GESTAT_HYPERT	Heart_Atrial_Appendage	COVAR	17981	0.015273	0.027459	0.0094631	0.053276	Heart_Atrial_Appendage
O15_GESTAT_HYPERT	Breast_Mammary_Tissue	COVAR	17981	0.018555	0.035755	0.012372	0.066852	Breast_Mammary_Tissue
I9_HYPTENSPREG	Esophagus_Gastroesophageal_J...	COVAR	17981	0.018074	0.035626	0.012722	0.077722	Esophagus_Gastroesophageal_Junction
I9_HYPTENSPREG	Colon_Sigmoid	COVAR	17981	0.015846	0.031061	0.012485	0.1022	Colon_Sigmoid
O15_GESTAT_HYPERT	Cervix_Ectocervix	COVAR	17981	0.013755	0.027008	0.011831	0.12251	Cervix_Ectocervix
I9_HYPTENSPREG	Small_Intestine_Terminal_Ile...	COVAR	17981	0.010499	0.019363	0.0094734	0.13388	Small_Intestine_Terminal_Ileum
O15_GESTAT_HYPERT	Heart_Left_Ventricle	COVAR	17981	0.0092715	0.015488	0.0089623	0.15046	Heart_Left_Ventricle
O15_GESTAT_HYPERT	Testis	COVAR	17981	0.0055223	0.0095418	0.0054187	0.15408	Testis
I9_HYPTENSPREG	Bladder	COVAR	17981	0.012304	0.024031	0.013005	0.17205	Bladder
O15_GESTAT_HYPERT	Nerve_Tibial	COVAR	17981	0.0089755	0.018099	0.0098641	0.18144	Nerve_Tibial
I9_HYPTENSPREG	Colon_Transverse	COVAR	17981	0.010113	0.018637	0.011506	0.18973	Colon_Transverse
O15_GESTAT_HYPERT	Lung	COVAR	17981	0.0078196	0.015168	0.0089336	0.19071	Lung
I9_HYPTENSPREG	Esophagus_Muscularis	COVAR	17981	0.010132	0.020013	0.012315	0.20534	Esophagus_Muscularis
I9_HYPTENSPREG	Thyroid	COVAR	17981	0.0067416	0.01338	0.0096411	0.2422	Thyroid
O15_GESTAT_HYPERT	Kidney_Medulla	COVAR	17981	0.0059576	0.011043	0.0090963	0.25625	Kidney_Medulla
O15_GESTAT_HYPERT	Bladder	COVAR	17981	0.0078801	0.015391	0.012808	0.2692	Bladder
I9_HYPTENSPREG	Vagina	COVAR	17981	0.0064664	0.012395	0.011019	0.27865	Vagina
I9_HYPTENSPREG	Pituitary	COVAR	17981	0.0048586	0.0090872	0.0088569	0.29166	Pituitary
I9_HYPTENSPREG	Heart_Atrial_Appendage	COVAR	17981	0.0051486	0.0092562	0.0096094	0.29606	Heart_Atrial_Appendage
I9_HYPTENSPREG	Spleen	COVAR	17981	0.0039152	0.0077744	0.0073087	0.29609	Spleen
I9_HYPTENSPREG	Heart_Left_Ventricle	COVAR	17981	0.0046421	0.0077546	0.0091004	0.30499	Heart_Left_Ventricle
O15_GESTAT_HYPERT	Muscle_Skeletal	COVAR	17981	0.0033877	0.0064081	0.0067744	0.30852	Muscle_Skeletal
I9_HYPTENSPREG	Pancreas	COVAR	17981	0.0040156	0.0067235	0.0083219	0.31471	Pancreas
I9_HYPTENSPREG	Stomach	COVAR	17981	0.0057568	0.010477	0.012013	0.3159	Stomach
O15_GESTAT_HYPERT	Thyroid	COVAR	17981	0.0044502	0.0088321	0.0094951	0.31965	Thyroid
O15_GESTAT_HYPERT	Kidney_Cortex	COVAR	17981	0.0030718	0.005409	0.0088335	0.36402	Kidney_Cortex
I9_HYPTENSPREG	Minor_Salivary_Gland	COVAR	17981	0.0011984	0.0022349	0.009609	0.45038	Minor_Salivary_Gland
O15_GESTAT_HYPERT	Prostate	COVAR	17981	0.00038129	0.00072492	0.011785	0.4871	Prostate
O15_GESTAT_HYPERT	Brain_Cortex	COVAR	17981	-8.5469e-05	-0.00015618	0.0069895	0.50488	Brain_Cortex
O15_GESTAT_HYPERT	Brain_Frontal_Cortex_BA9	COVAR	17981	-0.00081733	-0.0015091	0.0067337	0.5483	Brain_Frontal_Cortex_BA9
O15_GESTAT_HYPERT	Pituitary	COVAR	17981	-0.0011737	-0.0021952	0.0087228	0.55352	Pituitary
I9_HYPTENSPREG	Adrenal_Gland	COVAR	17981	-0.0021177	-0.0040963	0.0099222	0.5845	Adrenal_Gland
O15_GESTAT_HYPERT	Brain_Anterior_cingulate_cor...	COVAR	17981	-0.0019969	-0.0035343	0.0070578	0.61139	Brain_Anterior_cingulate_cortex_BA24
O15_GESTAT_HYPERT	Adrenal_Gland	COVAR	17981	-0.0031263	-0.0060474	0.0097718	0.62549	Adrenal_Gland
O15_GESTAT_HYPERT	Whole_Blood	COVAR	17981	-0.0020082	-0.0036321	0.0055276	0.64181	Whole_Blood
O15_GESTAT_HYPERT	Brain_Nucleus_accumbens_basa...	COVAR	17981	-0.0031233	-0.0054294	0.0074178	0.66314	Brain_Nucleus_accumbens_basal_ganglia
O15_GESTAT_HYPERT	Vagina	COVAR	17981	-0.0046186	-0.0088526	0.010852	0.6648	Vagina
O15_GESTAT_HYPERT	Spleen	COVAR	17981	-0.0034402	-0.0068313	0.007198	0.68365	Spleen
I9_HYPTENSPREG	Whole_Blood	COVAR	17981	-0.0029255	-0.0052911	0.0056126	0.69889
O15_GESTAT_HYPERT	Brain_Caudate_basal_ganglia	COVAR	17981	-0.0043962	-0.0076074	0.007699	0.716	Brain_Caudate_basal_ganglia
I9_HYPTENSPREG	Cells_Cultured_fibroblasts	COVAR	17981	-0.0038721	-0.0083044	0.0064677	0.72531	Cells_Cultured_fibroblasts
O15_GESTAT_HYPERT	Brain_Hypothalamus	COVAR	17981	-0.004757	-0.0082087	0.0078838	0.72687	Brain_Hypothalamus
O15_GESTAT_HYPERT	Brain_Amygdala	COVAR	17981	-0.0049872	-0.0085124	0.0076507	0.74275	Brain_Amygdala
I9_HYPTENSPREG	Liver	COVAR	17981	-0.0048028	-0.0086486	0.0062681	0.77823	Liver
O15_GESTAT_HYPERT	Brain_Putamen_basal_ganglia	COVAR	17981	-0.0059739	-0.010182	0.0077529	0.77951	Brain_Putamen_basal_ganglia
O15_GESTAT_HYPERT	Colon_Transverse	COVAR	17981	-0.010381	-0.019131	0.011332	0.82019	Colon_Transverse
O15_GESTAT_HYPERT	Brain_Substantia_nigra	COVAR	17981	-0.0077304	-0.013335	0.0083805	0.82184	Brain_Substantia_nigra
O15_GESTAT_HYPERT	Minor_Salivary_Gland	COVAR	17981	-0.0089109	-0.016618	0.0094632	0.8268	Minor_Salivary_Gland
I9_HYPTENSPREG	Muscle_Skeletal	COVAR	17981	-0.0066355	-0.012551	0.0068786	0.83264	Muscle_Skeletal
O15_GESTAT_HYPERT	Brain_Hippocampus	COVAR	17981	-0.007714	-0.01309	0.0077799	0.83928	Brain_Hippocampus
O15_GESTAT_HYPERT	Pancreas	COVAR	17981	-0.0083984	-0.014062	0.0081956	0.84725	Pancreas
O15_GESTAT_HYPERT	Small_Intestine_Terminal_Ile...	COVAR	17981	-0.0097724	-0.018022	0.0093299	0.85254	Small_Intestine_Terminal_Ileum
O15_GESTAT_HYPERT	Brain_Cerebellar_Hemisphere	COVAR	17981	-0.0062797	-0.012627	0.0059581	0.85404	Brain_Cerebellar_Hemisphere
I9_HYPTENSPREG	Brain_Cerebellar_Hemisphere	COVAR	17981	-0.0068225	-0.013718	0.0060498	0.87027	Brain_Cerebellar_Hemisphere
I9_HYPTENSPREG	Brain_Cortex	COVAR	17981	-0.0080157	-0.014647	0.0070968	0.87065	Brain_Cortex
O15_GESTAT_HYPERT	Brain_Cerebellum	COVAR	17981	-0.006947	-0.013821	0.0061439	0.87091	Brain_Cerebellum
O15_GESTAT_HYPERT	Liver	COVAR	17981	-0.0070948	-0.012776	0.006173	0.87478	Liver
I9_HYPTENSPREG	Testis	COVAR	17981	-0.0063729	-0.011011	0.0055021	0.87661	Testis
I9_HYPTENSPREG	Brain_Cerebellum	COVAR	17981	-0.0079304	-0.015777	0.0062383	0.89817	Brain_Cerebellum
I9_HYPTENSPREG	Brain_Putamen_basal_ganglia	COVAR	17981	-0.010015	-0.01707	0.0078719	0.89835	Brain_Putamen_basal_ganglia
I9_HYPTENSPREG	Brain_Nucleus_accumbens_basa...	COVAR	17981	-0.010113	-0.017579	0.0075316	0.91031	Brain_Nucleus_accumbens_basal_ganglia
O15_GESTAT_HYPERT	Stomach	COVAR	17981	-0.015931	-0.028994	0.011831	0.91094	Stomach
I9_HYPTENSPREG	Brain_Caudate_basal_ganglia	COVAR	17981	-0.010781	-0.018656	0.0078171	0.91607	Brain_Caudate_basal_ganglia
I9_HYPTENSPREG	Brain_Anterior_cingulate_cor...	COVAR	17981	-0.010729	-0.018988	0.007166	0.93282	Brain_Anterior_cingulate_cortex_BA24
I9_HYPTENSPREG	Skin_Sun_Exposed_Lower_leg	COVAR	17981	-0.011628	-0.022609	0.0077547	0.93311	Skin_Sun_Exposed_Lower_leg
I9_HYPTENSPREG	Brain_Frontal_Cortex_BA9	COVAR	17981	-0.010294	-0.019006	0.0068369	0.93391	Brain_Frontal_Cortex_BA9
I9_HYPTENSPREG	Skin_Not_Sun_Exposed_Suprapu...	COVAR	17981	-0.012304	-0.023778	0.0077303	0.94426	Skin_Not_Sun_Exposed_Suprapubic
I9_HYPTENSPREG	Brain_Amygdala	COVAR	17981	-0.012543	-0.021408	0.0077679	0.9468	Brain_Amygdala
O15_GESTAT_HYPERT	Brain_Spinal_cord_cervical_c...	COVAR	17981	-0.014788	-0.026639	0.0084386	0.96014	Brain_Spinal_cord_cervical_c-1
I9_HYPTENSPREG	Brain_Hippocampus	COVAR	17981	-0.014024	-0.023798	0.0078991	0.96207	Brain_Hippocampus
I9_HYPTENSPREG	Brain_Hypothalamus	COVAR	17981	-0.014345	-0.024753	0.0080044	0.96343	Brain_Hypothalamus
I9_HYPTENSPREG	Brain_Substantia_nigra	COVAR	17981	-0.016412	-0.02831	0.0085087	0.97311	Brain_Substantia_nigra
O15_GESTAT_HYPERT	Cells_Cultured_fibroblasts	COVAR	17981	-0.012611	-0.027047	0.006369	0.97615	Cells_Cultured_fibroblasts
O15_GESTAT_HYPERT	Skin_Sun_Exposed_Lower_leg	COVAR	17981	-0.015201	-0.029557	0.0076368	0.97673	Skin_Sun_Exposed_Lower_leg
I9_HYPTENSPREG	Cells_EBV-transformed_lympho...	COVAR	17981	-0.0099062	-0.021641	0.0048414	0.97962	Cells_EBV-transformed_lymphocytes
O15_GESTAT_HYPERT	Cells_EBV-transformed_lympho...	COVAR	17981	-0.010078	-0.022016	0.004768	0.98272	Cells_EBV-transformed_lymphocytes
I9_HYPTENSPREG	Brain_Spinal_cord_cervical_c...	COVAR	17981	-0.018343	-0.033044	0.0085681	0.98385	Brain_Spinal_cord_cervical_c-1
O15_GESTAT_HYPERT	Skin_Not_Sun_Exposed_Suprapu...	COVAR	17981	-0.017489	-0.0338	0.0076126	0.9892	Skin_Not_Sun_Exposed_Suprapubic
I9_HYPTENSPREG	Esophagus_Mucosa	COVAR	17981	-0.018652	-0.036127	0.0076198	0.99281	Esophagus_Mucosa
O15_GESTAT_HYPERT	Esophagus_Mucosa	COVAR	17981	-0.019681	-0.03812	0.0075041	0.99563	Esophagus_Mucosa

## Sheet: Table S5
Table S5. Gene sets with FDR p-value < 1 in gene set enrichment analysis using FUMA
Trait	Gene Set	N genes	Beta	Beta STD	SE	P	Pbon
I9_HYPTENSPREG	GO_mf:go_microtubule_plus_end_binding	17	0.81278	0.023829	0.19205	1.1631e-05	0.180129
I9_HYPTENSPREG	GO_cc:go_transport_vesicle_membrane	202	0.23996	0.024137	0.060349	3.5147e-05	0.544286
O15_GESTAT_HYPERT	GO_bp:go_vasculogenesis	73	0.46355	0.028123	0.10879	1.023e-05	0.158432
O15_GESTAT_HYPERT	GO_mf:go_microtubule_plus_end_binding	17	0.78543	0.023027	0.18923	1.6648e-05	0.257811
O15_GESTAT_HYPERT	GO_cc:go_contractile_fiber	227	0.22811	0.024308	0.056872	3.0356e-05	0.470063
O15_GESTAT_HYPERT	GO_cc:go_i_band	136	0.29534	0.024416	0.07368	3.0687e-05	0.475158
O15_GESTAT_HYPERT	GO_bp:go_divalent_inorganic_cation_transport	463	0.15465	0.023393	0.039223	4.0409e-05	0.625653
O15_GESTAT_HYPERT	GO_bp:go_negative_regulation_of_vitamin_d_biosynthetic_process	5	1.2183	0.019377	0.31432	5.3273e-05	0.824773
O15_GESTAT_HYPERT	Curated_gene_sets:nikolsky_breast_cancer_16p13_amplicon	119	0.53683	0.041533	0.13884	5.5375e-05	0.85726
O15_EXCESS_VOMIT_PREG	GO_bp:go_embryonic_cleavage	6	1.4039	0.02446	0.35175	3.2987e-05	0.51087

## Sheet: Table S6
Table S6. Previously reported genome-wide associations selected for replication in the UKB+FG meta-analysis
Variant	Gene	Trait	Trait (short)	Reference	UKB p-value	FG p-value	Meta-analysis p-velue
rs16982345	GDF15	Hyperemesis gravidarum	EV	Fejzo et al., 2018	0.133843	8.47e-09	1.852e-06
rs7761177	HCRTR2	Hyperemesis gravidarum	EV	Fejzo et al., 2018	0.506402	0.00706	0.2364
rs143409503	IGFBP7	Hyperemesis gravidarum	EV	Fejzo et al., 2018	0.180551	2.48e-05	0.0002361
rs4690766	INPP4B	Hyperemesis gravidarum	EV	Fejzo et al., 2018	NA	NA	NA
rs143409503	LINC02380	Hyperemesis gravidarum	EV	GWAS Catalog	0.180551	2.48e-05	0.0002361
rs45543339	LRRC25	Hyperemesis gravidarum	EV	Fejzo et al., 2018	0.127781	8.18e-09	1.66e-06
rs4707680	MAP3K7	Hyperemesis gravidarum	EV	Fejzo et al., 2018	0.122166	0.0162	0.007015
rs2508362	TRPC6	Hyperemesis gravidarum	EV	Fejzo et al., 2018	0.39416	3.15e-07	0.0001098
rs114571265	RND3	Hyperemesis gravidarum	EV	Fejzo et al., 2018	NA	NA	NA
rs201838815	SPECCl	Hyperemesis gravidarum	EV	Fejzo et al., 2018	0.779795	0.959	0.8556
rs5998706	SYN3	Hyperemesis gravidarum	EV	Fejzo et al., 2018	0.86044	0.507	0.7777
rs56108151	ZNF462	Hyperemesis gravidarum	EV	Fejzo et al., 2018	0.192901	0.0662	0.8736
rs7754840	CDKAL1	Diabetes (gestational)	GD	GWAS Catalog, Kwak et al., 2012	0.565033	1.32e-06	0.008429
rs10830962	MTNR1B	Diabetes (gestational)	GD	GWAS Catalog, Kwak et al., 2012	0.0451932	5.43e-57	4.36e-31
rs4769612	FLT1	Preeclampsia (fetal genotype effect)	PE	GWAS Catalog	0.0224987	0.00228	0.0003075
rs1458038	FGF5	Preeclampsia	PE	Steinthorsdottir et al., 2020	0.0412729	4.31e-08	8.16e-07
rs1458038	FGF5	Preeclampsia (maternal genotype effect)	PE	GWAS Catalog	0.0412729	4.31e-08	8.16e-07
rs1421085	FTO	Preeclampsia (maternal genotype effect)	PE	GWAS Catalog, Steinthorsdottir et al., 2020	0.974249	1.43e-05	0.00665
rs10774624	LINC02356	Preeclampsia (maternal genotype effect)	PE	GWAS Catalog	0.744008	4.13e-07	0.0007145
rs1918975	MECOM	Preeclampsia	PE	Steinthorsdottir et al., 2020	0.0721937	4.83e-05	0.0001078
rs1918975	MECOM	Preeclampsia (maternal genotype effect)	PE	GWAS Catalog	0.0721937	4.83e-05	0.0001078
rs10774624	SH2B3	Preeclampsia	PE	Steinthorsdottir et al., 2020	0.744008	4.13e-07	0.0007145
rs259983	ZNF831	Preeclampsia (maternal genotype effect)	PE	GWAS Catalog, Steinthorsdottir et al., 2020	0.116612	1.62e-09	8.652e-07
rs5950506	AGTR2	Preterm birth	PTB	Zhang et al., 2017	0.396045	0.00854	0.3414
rs201386833	AGTR2	Preterm birth	PTB	Zhang et al., 2017	NA	NA	NA
rs2963463	EBF1	Preterm birth	PTB	Zhang et al., 2017	0.000261774	2.43e-05	5.832e-08
rs2946171	EBF1	Preterm birth	PTB	Zhang et al., 2017	0.0010329	5.63e-06	9.704e-08
rs201450565	EEFSEC	Preterm birth	PTB	Zhang et al., 2017	NA	NA	NA
rs200745338	EEFSEC	Preterm birth	PTB	Zhang et al., 2017	NA	NA	NA
rs1558001	HGF	Spontaneous preterm birth (maternal effect)	PTB	GWAS Catalog	0.0430919	0.709	0.179
rs149014416	LINC02099	Spontaneous preterm birth (maternal effect)	PTB	GWAS Catalog	NA	NA	NA
rs35331017	PTPRD	spontaneous preterm birth x maternal stress interaction (1df)	PTB	GWAS Catalog	NA	NA	NA
rs3777722	RNASET2	Spontaneous preterm birth (preterm birth)	PTB	GWAS Catalog	0.325771	0.661	0.6204
rs14675645	ASTN1	Spontaneous Preterm birth	PTB	Gupta et al., 2022	NA	NA	NA
rs11161721	COL24A1	Preterm birth	PTB	Hong et al., 2017	0.730999	0.813	0.9026	African-American women
rs17591250	RP11-136B18.1	Preterm birth	PTB	Rappoport et al., 2018	0.531669	0.93	0.6654	﻿AFR
rs1979081	FAM87A	Preterm birth	PTB	Rappoport et al., 2018	0.188526	0.254	0.7464	﻿AMR
rs146350366	FGF9	Miscarriage/Spontaneous abortion	SA	Laisk et al., 2020	NA	NA	NA
rs7859844	TLE1	Miscarriage/Spontaneous abortion	SA	Laisk et al., 2020	0.638961	0.615	0.9491
rs143445068	NAV2	Miscarriage/Spontaneous abortion	SA	Laisk et al., 2020	NA	NA	NA
rs183453668	SIK1	Miscarriage/Spontaneous abortion	SA	Laisk et al., 2020	NA	NA	NA
rs7594852	CKAP2L	Prolonged pregnancy	PP	Liu et al., 2019	0.3526	0.875	0.411
rs655911	ADAMTS13	Prolonged pregnancy	PP	Schierding et al., 2017	0.945494	0.602	0.7061
rs187066376	LOC105377408	Premature rupture of membranes	PRM	Gupta et al., 2022	NA	NA	NA
